# Supplementary material for: Discovery of a novel orthototivirus-like virus in patients with vulvovaginal candidiasis
Source: Front Cell Infect Microbiol. 2026 Mar 19;16:1779554. doi: 10.3389/fcimb.2026.1779554 (PMC13044131; doi:10.3389/fcimb.2026.1779554)
Supplement: Supplementary file 2 [file Table1.xlsx]

## Sheet: Supplementary Table 1
Supplementary Table 1. Primers used for PCR screening
Primer namea	Nucleotide sequence(5′-3′)	Melting temperature/°C	Annealing temperature/°C
NF	GCGAGAATGGCAAGAAAGGC	60.2	55
NR	GGATATCCAACTCGGCCTCC	59.7
WF	CTAGAGCTGCATGGTGTGGA	59.5	52
WR	TGGAAAGCTGACTGACTCGC	60.3
a WF, outerense, WR, outer antisense, NF, innerense, NR, inner antisense.

## Sheet: Supplementary Table 2
Supplementary Table 2. Counts and relative proportions of viral families detected in vaginal swab samples
Family	Count	Percentage
Ackermannviridae	3	0.00457317
Andersonviridae	1	0.00152439
Anelloviridae	178	0.271341
Autotranscriptaviridae	1	0.00152439
Bacilladnaviridae	2	0.00304878
Baculoviridae	17	0.0259146
Circoviridae	23	0.035061
Genomoviridae	1	0.00152439
Guelinviridae	2	0.00304878
Herelleviridae	6	0.00914634
Inoviridae	1	0.00152439
Kanorauviridae	1	0.00152439
Microviridae	172	0.262195
Nenyaviridae	3	0.00457317
Oomyviridae	5	0.00762195
Orthototiviridae	1	0.00152439
Pachyviridae	1	0.00152439
Papillomaviridae	23	0.035061
Parvoviridae	35	0.0533537
Peduoviridae	62	0.0945122
Phycodnaviridae	1	0.00152439
Picornaviridae	28	0.0426829
Poxviridae	1	0.00152439
Retroviridae	68	0.103659
Rountreeviridae	1	0.00152439
Saffermanviridae	1	0.00152439
Schitoviridae	1	0.00152439
Straboviridae	1	0.00152439
Vandenendeviridae	3	0.00457317
Zierdtviridae	10	0.0152439
Zobellviridae	3	0.00457317
